# Supplementary material for: Expansion of the HSFY gene family in pig lineages: HSFY expansion in suids
Source: BMC Genomics. 2015 Jun 9;16(1):442. doi: 10.1186/s12864-015-1650-x (PMC4460688; doi:10.1186/s12864-015-1650-x)
Supplement: Additional file 1: — Supplementary Tables. The file contains the following tables: Table S1 - Primers. Table S2 - Annotated HSFY loci on the domestic pig Y. Table S3 - Test for purifying selection on coding HSFY loci. Table S4 - Test for positive selection on coding HSFY loci. [file 12864_2015_1650_MOESM1_ESM.xls]

## Sheet: Summary
	Supplementary tables for Skinner et al: Expansion of the HSFY gene family in pig lineages
	This file contains five tables:
	Table S1	The primer sets used in this study
	Table S2	The HSFY loci annotated in S. scrofa fosmids, with VEGA IDs (http://vega.sanger.ac.uk/Sus_scrofa/Info/Index?db=core)
	Table S3	Test for purifying selection in coding copies of HSFY
	Table S4	Test for positive selection in coding copies of HSFY
	Table S5	GenBank accessions and sequences

## Sheet: Table S1 - Primers
	Primer names	Primer set	Primers (F / R)	Used to detect
	HSFY e1-e2	1	CTTTTCGGGCTTTGTCTGA	Long and short HSFY in gDNA (all species tested)
			CCTTGAGAGAGAGGCAGCAG
	RT PCRs - pan	2	CCCTTTCCCRGAAAACTTTGG	Long and short HSFY in S. scrofa in gDNA and cDNA
			CACTTGCTGGAGAGTAGCT
	RT PCRs - short	3	CCTGATKAAGGAACCATGCCA	Short HSFY in S. scrofa in gDNA and cDNA
			GTGATGATGGAGAAGAAAGACCAC
	qPCRs - short	4	CCTTCTCGATGAACCTCACCC	103bp fragment of short HSFY intron
			AGTGGGAACAGGCAATTATGGT
	qPCRs - long	5	TTTGAAACTGAGAGTATGAAAAGCT	118bp fragment of long HSFY exon 1
			CATTTTCTTCTGCCAGAAAGTCA
	qPCRs - SRY	6	TACAGAAGCCGAAAAGCGCC	100bp fragment of SRY
			CTTGCGACGAGGTCGGTATTT
	The primer sets used in this study, and their products in the species tested. SRY was chosen as a reference gene as sequences were available for primer design for all species. Results are interpreted in light of SRY duplication known in Sus scrofa lineage. qPCR primers were designed to work across five species: S. scrofa, S. celebensis, P. larvatus, P. africanus and B. babyrussa.

## Sheet: Table S2 - Sus scrofa HSFYs
chromosome	strand	gene_id	gene_start	gene_end	gene_biotype	gene_description	gene_symbol
chrY-12	1	OTTSUSG00000005614	10521790	10523384	unprocessed_pseudogene	heat shock transcription factor, Y-linked family pseudogene	WTSI_1061-28B1.1
chrY-12	1	OTTSUSG00000005615	19541134	19542916	protein_coding	novel heat shock transcription factor, Y-linked protein	WTSI_1061-83A24.1
chrY-12	-1	OTTSUSG00000005616	19576593	19578374	protein_coding	novel heat shock transcription factor, Y-linked protein	WTSI_1061-30B22.1
chrY-12	1	OTTSUSG00000005617	19637403	19639184	protein_coding	novel heat shock transcription factor, Y-linked protein	WTSI_1061-83A24.2
chrY-12	1	OTTSUSG00000005618	19664127	19666143	unprocessed_pseudogene	heat shock transcription factor, Y-linked family pseudogene	WTSI_1061-83A24.3
chrY-12	1	OTTSUSG00000005620	19838166	19839733	unprocessed_pseudogene	heat shock transcription factor, Y-linked family pseudogene	WTSI_1061-83A24.4
chrY-12	1	OTTSUSG00000005621	19864706	19866630	unprocessed_pseudogene	heat shock transcription factor, Y-linked family pseudogene	WTSI_1061-83A24.5
chrY-12	-1	OTTSUSG00000005622	19885774	19887404	unprocessed_pseudogene	heat shock transcription factor, Y-linked family pseudogene	WTSI_1061-30B22.2
chrY-12	-1	OTTSUSG00000005623	19929598	19931372	protein_coding	novel heat shock transcription factor, Y-linked protein	WTSI_1061-30B22.3
chrY-12	-1	OTTSUSG00000005624	19959357	19960986	unprocessed_pseudogene	heat shock transcription factor, Y-linked family pseudogene	WTSI_1061-30B22.4
chrY-12	-1	OTTSUSG00000005625	20051133	20052701	unprocessed_pseudogene	heat shock transcription factor, Y-linked family pseudogene	WTSI_1061-30B22.5
chrY-12	1	OTTSUSG00000005627	20115574	20117356	protein_coding	novel heat shock transcription factor, Y-linked protein	WTSI_1061-83A24.6
chrY-12	1	OTTSUSG00000005628	20156967	20158749	protein_coding	novel heat shock transcription factor, Y-linked protein	WTSI_1061-83A24.7
chrY-12	1	OTTSUSG00000005630	20259584	20261366	protein_coding	novel heat shock transcription factor, Y-linked protein	WTSI_1061-83A24.8
chrY-12	1	OTTSUSG00000005632	20442649	20444431	protein_coding	novel heat shock transcription factor, Y-linked protein	WTSI_1061-46A12.1
chrY-12	-1	OTTSUSG00000005633	20568808	20570724	unprocessed_pseudogene	heat shock transcription factor, Y-linked family pseudogene	WTSI_1061-44A22.1
chrY-12	-1	OTTSUSG00000005635	20685072	20686986	unprocessed_pseudogene	heat shock transcription factor, Y-linked family pseudogene	WTSI_1061-44A22.2
chrY-12	-1	OTTSUSG00000005636	20710637	20712418	protein_coding	novel heat shock transcription factor, Y-linked protein	WTSI_1061-44A22.3
chrY-12	-1	OTTSUSG00000005637	20811870	20813800	unprocessed_pseudogene	heat shock transcription factor, Y-linked family pseudogene	WTSI_1061-44A22.4
chrY-12	-1	OTTSUSG00000005638	20851477	20853045	unprocessed_pseudogene	heat shock transcription factor, Y-linked family pseudogene	WTSI_1061-44A22.5
chrY-12	1	OTTSUSG00000005178	20902449	20904230	protein_coding	novel heat shock transcription factor, Y-linked protein	WTSI_1061-22D14.1
chrY-12	1	OTTSUSG00000005639	21046293	21046700	unprocessed_pseudogene	heat shock transcription factor, Y-linked family pseudogene	WTSI_1061-46A12.2
chrY-12	1	OTTSUSG00000005640	21070453	21072379	unprocessed_pseudogene	heat shock transcription factor, Y-linked family pseudogene	WTSI_1061-46A12.3
chrY-12	-1	OTTSUSG00000005641	21140480	21142262	protein_coding	novel heat shock transcription factor, Y-linked protein	WTSI_1061-22D14.2
chrY-12	-1	OTTSUSG00000005642	21204974	21206756	protein_coding	novel heat shock transcription factor, Y-linked protein	WTSI_1061-44A22.6
chrY-12	1	OTTSUSG00000005643	21301698	21303475	protein_coding	novel heat shock transcription factor, Y-linked protein	WTSI_1061-46A12.4
chrY-12	-1	OTTSUSG00000005644	21378822	21380601	protein_coding	novel heat shock transcription factor, Y-linked protein	WTSI_1061-44A22.7
chrY-12	1	OTTSUSG00000005646	21444023	21445649	unprocessed_pseudogene	heat shock transcription factor, Y-linked family pseudogene	WTSI_1061-46A12.5
chrY-12	1	OTTSUSG00000005647	21476717	21478645	unprocessed_pseudogene	heat shock transcription factor, Y-linked family pseudogene	WTSI_1061-46A12.6
chrY-12	1	OTTSUSG00000005648	21558744	21560662	unprocessed_pseudogene	heat shock transcription factor, Y-linked family pseudogene	WTSI_1061-46A12.7
chrY-12	1	OTTSUSG00000005196	21694455	21696237	protein_coding	novel heat shock transcription factor, Y-linked protein	WTSI_1061-36O6.1
chrY-12	1	OTTSUSG00000005197	21721597	21723524	unprocessed_pseudogene	heat shock transcription factor, Y-linked family pseudogene	WTSI_1061-36O6.2
chrY-12	1	OTTSUSG00000005649	21825657	21827439	protein_coding	novel heat shock transcription factor, Y-linked protein	WTSI_1061-52F6.1
chrY-12	1	OTTSUSG00000005651	21982989	21984619	unprocessed_pseudogene	heat shock transcription factor, Y-linked family pseudogene	WTSI_1061-10G7.1
chrY-12	1	OTTSUSG00000005167	22010047	22011980	unprocessed_pseudogene	heat shock transcription factor, Y-linked family pseudogene	WTSI_1061-66G3.1
chrY-12	-1	OTTSUSG00000005652	22138563	22140345	protein_coding	novel heat shock transcription factor, Y-linked protein	WTSI_1061-36O6.3
chrY-12	-1	OTTSUSG00000005204	22253974	22255756	protein_coding	novel heat shock transcription factor, Y-linked protein	WTSI_1061-57F7.1
chrY-12	-1	OTTSUSG00000005654	22383011	22384944	unprocessed_pseudogene	heat shock transcription factor, Y-linked family pseudogene	WTSI_1061-36O6.4
chrY-12	1	OTTSUSG00000005244	22432603	22434537	unprocessed_pseudogene	heat shock transcription factor, Y-linked family pseudogene	WTSI_1061-50O19.2
chrY-12	1	OTTSUSG00000005655	22537239	22539019	protein_coding	novel heat shock transcription factor, Y-linked protein	WTSI_1061-71H9.1
chrY-12	1	OTTSUSG00000005656	22564228	22566158	unprocessed_pseudogene	heat shock transcription factor, Y-linked family pseudogene	WTSI_1061-38I4.1
chrY-12	1	OTTSUSG00000005657	22640182	22641964	protein_coding	novel heat shock transcription factor, Y-linked protein	WTSI_1061-57F7.2
chrY-12	-1	OTTSUSG00000002741	22772750	22774953	unprocessed_pseudogene	heat shock transcription factor, Y-linked family pseudogene	WTSI_1061-78H3.1
chrY-12	-1	OTTSUSG00000005658	22859821	22861602	protein_coding	novel heat shock transcription factor, Y-linked protein	WTSI_1061-71H9.2
chrY-12	1	OTTSUSG00000005659	22938490	22940121	unprocessed_pseudogene	heat shock transcription factor, Y-linked family pseudogene	WTSI_1061-57F7.3
chrY-12	1	OTTSUSG00000005660	22961974	22963886	unprocessed_pseudogene	heat shock transcription factor, Y-linked family pseudogene	WTSI_1061-57F7.4
chrY-12	1	OTTSUSG00000005661	23035911	23037874	unprocessed_pseudogene	heat shock transcription factor, Y-linked family pseudogene	WTSI_1061-57F7.5
chrY-12	1	OTTSUSG00000005663	23288395	23290328	unprocessed_pseudogene	heat shock transcription factor, Y-linked family pseudogene	WTSI_1061-57F7.6
chrY-12	1	OTTSUSG00000005664	23320436	23322362	unprocessed_pseudogene	heat shock transcription factor, Y-linked family pseudogene	WTSI_1061-57F7.7
chrY-12	1	OTTSUSG00000005665	23367269	23369051	protein_coding	novel heat shock transcription factor, Y-linked protein	WTSI_1061-57F7.8
chrY-12	1	OTTSUSG00000005666	23391282	23393215	unprocessed_pseudogene	heat shock transcription factor, Y-linked family pseudogene	WTSI_1061-57F7.9
chrY-12	-1	OTTSUSG00000005667	23428522	23430452	unprocessed_pseudogene	heat shock transcription factor, Y-linked family pseudogene	WTSI_1061-71H9.3
chrY-12	-1	OTTSUSG00000005668	23455773	23457401	unprocessed_pseudogene	heat shock transcription factor, Y-linked family pseudogene	WTSI_1061-71H9.4
chrY-12	1	OTTSUSG00000005669	23488485	23490116	unprocessed_pseudogene	heat shock transcription factor, Y-linked family pseudogene	WTSI_1061-57F7.10
chrY-12	1	OTTSUSG00000005670	23518882	23520812	unprocessed_pseudogene	heat shock transcription factor, Y-linked family pseudogene	WTSI_1061-57F7.11
chrY-12	1	OTTSUSG00000005671	23529847	23531780	unprocessed_pseudogene	heat shock transcription factor, Y-linked family pseudogene	WTSI_1061-57F7.12
chrY-12	-1	OTTSUSG00000005672	23534560	23536493	unprocessed_pseudogene	heat shock transcription factor, Y-linked family pseudogene	WTSI_1061-71H9.5
chrY-12	-1	OTTSUSG00000005673	23557425	23558996	unprocessed_pseudogene	heat shock transcription factor, Y-linked family pseudogene	WTSI_1061-71H9.6
chrY-12	1	OTTSUSG00000005674	23611643	23612208	unprocessed_pseudogene	heat shock transcription factor, Y-linked family pseudogene	WTSI_1061-57F7.13
chrY-12	1	OTTSUSG00000005675	23675376	23677158	protein_coding	novel heat shock transcription factor, Y-linked protein	WTSI_1061-57F7.14
chrY-12	1	OTTSUSG00000005676	23713272	23715054	protein_coding	novel heat shock transcription factor, Y-linked protein	WTSI_1061-57F7.15
chrY-12	1	OTTSUSG00000005190	23748599	23750532	unprocessed_pseudogene	heat shock transcription factor, Y-linked family pseudogene	WTSI_1061-5E11.1
chrY-12	-1	OTTSUSG00000005677	23810433	23812215	protein_coding	novel heat shock transcription factor, Y-linked protein	WTSI_1061-71H9.7
chrY-12	-1	OTTSUSG00000005203	23850543	23852316	protein_coding	novel heat shock transcription factor, Y-linked protein	WTSI_1061-70O20.1
chrY-12	1	OTTSUSG00000005207	23897682	23899464	protein_coding	novel heat shock transcription factor, Y-linked protein	WTSI_1061-36A19.1
chrY-12	1	OTTSUSG00000005679	23944210	23945992	protein_coding	novel heat shock transcription factor, Y-linked protein	WTSI_1061-63O14.1
chrY-12	-1	OTTSUSG00000005680	23980641	23982847	unprocessed_pseudogene	heat shock transcription factor, Y-linked family pseudogene	WTSI_1061-35L20.1
chrY-12	1	OTTSUSG00000005681	24007573	24009355	protein_coding	novel heat shock transcription factor, Y-linked protein	WTSI_1061-63O14.2
chrY-12	1	OTTSUSG00000005682	24146559	24148150	unprocessed_pseudogene	heat shock transcription factor, Y-linked family pseudogene	WTSI_1061-63O14.3
chrY-12	1	OTTSUSG00000005689	24942935	24943287	protein_coding	novel heat shock transcription factor, Y-linked protein	WTSI_1061-63O14.4
chrY-12	1	OTTSUSG00000005690	24966941	24968856	unprocessed_pseudogene	heat shock transcription factor, Y-linked family pseudogene	WTSI_1061-63O14.5
chrY-12	-1	OTTSUSG00000005691	25033461	25033609	protein_coding	novel heat shock transcription factor, Y-linked protein	WTSI_1061-35L20.2
chrY-12	-1	OTTSUSG00000005697	25528504	25530822	unprocessed_pseudogene	heat shock transcription factor, Y-linked family pseudogene	WTSI_1061-35L20.6
chrY-12	1	OTTSUSG00000005716	41117822	41119468	unprocessed_pseudogene	heat shock transcription factor, Y-linked family pseudogene	WTSI_1061-61M23.2

## Sheet: Table S3 - Purifying selection
		1	2	3	4	5	6	7	8	9	10	11	12	13	14	15	16	17	18	19	20	21	22	23	24	25	26	27	28	29	30	31	32	33	34	35
1	OTTSUSG00000005641_{Sus_scrofa}		0.505353	0.505353	1.84606	0.956747	0.601964	1.0668	1.45766	0.954041	0.856459	1.02849	1.45536	1.07941	1.32316	1.32316	1.62725	1.75551	1.26218	1.26218	1.23769	0.710868	1.56504	0.690486	0.284527	0.291129	0.99215	1.48553	1.91682	1.99712	2.05122	1.91682	3.16699	1.93566	2.02237	2.92952
2	OTTSUSG00000005642_{Sus_scrofa}	0.307119		0	1.40306	0.406883	-0.0047393	0.510169	0.930938	0.612263	0.492986	0.496821	0.928509	0.508458	1.00988	1.00988	1.34215	1.48912	0.962658	0.962658	0.915024	0.297234	1.282	0.277383	-0.23338	-0.226938	0.62252	1.17751	1.56675	1.64904	1.70481	1.56675	2.87488	1.58585	1.68978	2.77803
3	OTTSUSG00000005676_{Sus_scrofa}	0.307119	1		1.40306	0.406883	-0.0047393	0.510169	0.930938	0.612263	0.492986	0.496821	0.928509	0.508458	1.00988	1.00988	1.34215	1.48912	0.962658	0.962658	0.915024	0.297234	1.282	0.277383	-0.23338	-0.226938	0.62252	1.17751	1.56675	1.64904	1.70481	1.56675	2.87488	1.58585	1.68978	2.77803
4	OTTSUSG00000005681_{Sus_scrofa}	0.0336736	0.081591	0.081591		-0.0407097	-0.0357711	0.609383	1.28733	0.861388	0.012218	0.917165	1.16801	0.939704	1.36802	1.36802	1.4075	1.54876	1.23326	1.23326	0.993111	0.753866	1.47762	1.16105	0.38775	0.798997	0.503352	0.865434	1.89542	1.83769	2.03718	1.89542	3.22784	1.77298	1.88179	2.78366
5	OTTSUSG00000005643_{Sus_scrofa}	0.170309	0.342409	0.342409	1		0.105269	-0.371205	0.285505	0.20105	-2.5169	0.0686472	0.282798	0.0592184	-0.282101	-0.282101	0.928509	0.892464	0.69402	0.69402	0.0353827	-0.19724	0.698827	0.0475606	-1.17958	-0.43673	-0.0920881	-0.633689	1.19963	1.14021	1.34651	1.19963	2.5819	1.07336	1.21558	2.55396
6	OTTSUSG00000005657_{Sus_scrofa}	0.274167	1	1	1	0.458169		-0.363536	0.291821	1.19938	-1.1362	0.515275	0.289115	0.291821	0.393548	0.393548	0.934176	0.898749	1.29472	1.29472	0.288317	0.0487473	0.913315	-0.166949	-0.203002	0.30214	0.616409	0.0362737	1.35544	1.29501	1.50336	1.35544	2.72573	1.22747	1.50571	2.53384
7	OTTSUSG00000005615_{Sus_scrofa}	0.144103	0.305435	0.305435	0.271711	1	1		-2.45899	0.737405	-0.0639673	-0.782824	-0.39613	-0.646796	0.747141	0.747141	-0.131512	0.405109	-0.0133558	-0.0133558	-0.76912	-1.03444	0.167929	-0.141615	-0.489113	-0.0837517	0.53216	1.2924	1.50484	1.5878	1.64438	1.50484	2.87128	1.52385	1.50894	2.90007
8	OTTSUSG00000005679_{Sus_scrofa}	0.073773	0.176877	0.176877	0.100229	0.387875	0.385464	1		0.955717	0.385151	-0.0948667	0.414704	0.135015	0.988491	0.988491	0.416723	0.928051	0.399851	0.399851	-0.192923	-0.483326	0.627735	0.408647	0.114707	0.405883	1.06436	1.77241	1.91978	2.00322	2.06329	1.91978	3.26069	1.93672	1.90505	3.06397
9	OTTSUSG00000005655_{Sus_scrofa}	0.170991	0.270761	0.270761	0.195371	0.4205	0.116371	0.231158	0.170568		0.182782	0.192931	0.511199	0.51394	0.396056	0.396056	1.02378	1.18607	1.13641	1.13641	0.920151	0.0776765	0.88609	0.94657	0.283169	0.528185	1.12687	1.56468	1.78203	1.86431	1.92154	1.78203	3.05465	1.80011	1.91009	3.06916
10	OTTSUSG00000005630_{Sus_scrofa}	0.196725	0.311462	0.311462	0.495136	1	1	1	0.350404	0.427639		0.597082	0.619058	0.502524	0.493408	0.493408	1.21773	1.36954	1.69309	1.69309	0.788454	0.529963	1.32468	0.371709	-0.928152	-0.22028	0.136747	-0.504805	1.22924	1.17159	1.37325	1.22924	2.65146	1.10626	1.24146	2.72315
11	OTTSUSG00000005649_{Sus_scrofa}	0.152895	0.310112	0.310112	0.180448	0.472692	0.303654	1	1	0.423669	0.275789		0.658656	0.401234	0.708812	0.708812	-0.493245	-0.140773	1.01643	1.01643	0.630889	-0.906925	0.274675	0.588248	-0.65754	-0.0559351	0.273773	1.22218	1.7043	1.647	1.84602	1.7043	2.92722	1.58247	1.71198	2.8389
12	OTTSUSG00000005636_{Sus_scrofa}	0.0740904	0.177504	0.177504	0.122559	0.388909	0.386496	1	0.339549	0.305075	0.268526	0.255689		-1.41604	-0.104448	0.286849	1.11891	1.28733	0.835386	0.835386	0.929235	0.121294	1.11645	0.861908	-0.198913	0.662783	0.789737	1.7711	1.75875	1.70218	1.89915	1.75875	3.0993	1.63832	1.75139	3.00128
13	OTTSUSG00000005178_{Sus_scrofa}	0.141286	0.306033	0.306033	0.174629	0.476438	0.385464	1	0.446413	0.304119	0.30811	0.344481	1		-0.466883	-0.10267	0.872479	1.05635	0.837793	0.837793	0.93101	0.12327	1.11829	0.621425	-0.196667	0.664847	0.791661	1.5274	1.62356	1.56811	1.76263	1.62356	2.97204	1.50507	1.6223	2.91958
14	OTTSUSG00000005665_{Sus_scrofa}	0.0941491	0.157291	0.157291	0.0869313	1	0.347307	0.22822	0.162451	0.346384	0.311313	0.239908	1	1		0.933866	1.32818	1.47474	1.07245	1.07245	1.16801	0.530695	1.32538	0.493408	-0.647457	0.270379	0.390381	1.40076	1.67845	1.62222	1.81865	1.67845	3.15619	1.55855	1.67322	3.02066
15	OTTSUSG00000005207_{Sus_scrofa}	0.0941491	0.157291	0.157291	0.0869313	1	0.347307	0.22822	0.162451	0.346384	0.311313	0.239908	0.387361	1	0.176124		1.32818	1.47474	1.07245	1.07245	1.16801	0.530695	1.32538	0.493408	-0.647457	0.270379	0.390381	1.40076	1.67845	1.62222	1.81865	1.67845	3.15619	1.55855	1.67322	3.06012
16	OTTSUSG00000005675_{Sus_scrofa}	0.0531533	0.0910401	0.0910401	0.0809319	0.177504	0.176045	1	0.338813	0.153999	0.112857	1	0.132707	0.192345	0.0933196	0.0933196		0.0659529	1.38698	1.38698	0.93101	0.668971	1.62548	1.11339	0.928051	0.664847	1.64861	2.02406	1.81752	1.89959	1.95643	1.81752	3.41834	1.83572	2.11029	3.09875
17	OTTSUSG00000005196_{Sus_scrofa}	0.0408618	0.0695397	0.0695397	0.0620362	0.186965	0.185293	0.343059	0.177622	0.118969	0.0866945	1	0.100229	0.146464	0.0714509	0.0714509	0.473763		1.52816	1.52816	1.12013	0.877407	1.75662	1.28161	1.11707	0.873183	1.78085	2.13301	1.92085	2.00189	2.05737	1.92085	3.49218	1.93927	2.2049	3.17017
18	OTTSUSG00000005627_{Sus_scrofa}	0.104667	0.168828	0.168828	0.109944	0.244505	0.0989507	1	0.344988	0.129024	0.0465165	0.155736	0.20258	0.201906	0.142836	0.142836	0.084009	0.064552		0	1.12687	0.885145	1.0614	0.971339	0.399874	0.811474	1.12085	1.72651	2.05512	2.00108	2.19043	2.05512	3.27457	1.9397	2.17078	3.14977
19	OTTSUSG00000005628_{Sus_scrofa}	0.104667	0.168828	0.168828	0.109944	0.244505	0.0989507	1	0.344988	0.129024	0.0465165	0.155736	0.20258	0.201906	0.142836	0.142836	0.084009	0.064552	1		1.12687	0.885145	1.0614	0.971339	0.399874	0.811474	1.12085	1.72651	2.05512	2.00108	2.19043	2.05512	3.27457	1.9397	2.17078	3.14977
20	OTTSUSG00000005644_{Sus_scrofa}	0.109124	0.181007	0.181007	0.161327	0.485917	0.386801	1	1	0.17967	0.215993	0.264656	0.177316	0.176859	0.122559	0.122559	0.176859	0.132447	0.131023	0.131023		1.33702	1.4927	0.395033	0.708962	1.12442	1.24584	1.37514	1.88938	1.83312	2.02878	1.88938	3.21123	1.76968	1.87814	3.10389
21	OTTSUSG00000005617_{Sus_scrofa}	0.239273	0.383401	0.383401	0.226203	1	0.480601	1	1	0.469107	0.298558	1	0.451831	0.45105	0.298305	0.298305	0.252399	0.191009	0.188924	0.188924	0.0918727		1.15389	0.149559	-0.957271	0.145685	0.278139	1.12442	1.39155	1.33464	1.53367	1.39155	2.78871	1.27015	1.4003	2.8741
22	OTTSUSG00000005658_{Sus_scrofa}	0.0601033	0.101158	0.101158	0.0710651	0.243006	0.181454	0.433461	0.265685	0.188671	0.093897	0.392019	0.133229	0.132838	0.0937812	0.0937812	0.0533421	0.0407665	0.145319	0.145319	0.0690703	0.125418		0.998425	0.397359	1.05852	1.16801	1.79787	1.85166	1.79768	1.98768	1.85166	3.26046	1.7361	1.95896	2.95447
23	OTTSUSG00000005677_{Sus_scrofa}	0.245611	0.390982	0.390982	0.123964	0.481073	1	1	0.341763	0.17288	0.355383	0.278736	0.195229	0.267749	0.311313	0.311313	0.133884	0.101225	0.166667	0.166667	0.34676	0.440682	0.160041		0.781344	0.656591	1.34148	2.02009	1.08651	1.17159	1.22924	1.08651	2.51795	1.10626	1.10507	2.77258
24	OTTSUSG00000005632_{Sus_scrofa}	0.388249	1	1	0.349444	1	1	1	0.454434	0.388768	1	1	1	1	1	1	0.177622	0.133099	0.34498	0.34498	0.239862	1	0.345905	0.21807		0.0956107	0.712014	1.33081	0.969277	1.05549	1.11455	0.969277	2.43597	0.988851	0.99461	2.75503
25	OTTSUSG00000005203_{Sus_scrofa}	0.385728	1	1	0.212935	1	0.381534	1	0.342776	0.299173	1	1	0.25437	0.253712	0.393667	0.393667	0.253712	0.192154	0.20935	0.20935	0.131539	0.442207	0.145973	0.256351	0.461995		-0.0967425	0.0950741	1.23407	1.31752	1.37328	1.23407	2.62919	1.25398	1.24891	2.80965
26	OTTSUSG00000005652_{Sus_scrofa}	0.16156	0.267391	0.267391	0.30782	1	0.269396	0.297799	0.14465	0.131023	0.44573	0.392365	0.21562	0.21506	0.348474	0.348474	0.0509213	0.0387336	0.132296	0.132296	0.107626	0.390692	0.122559	0.0911489	0.238919	1		1.4956	1.43116	1.51501	1.57259	1.43116	2.81475	1.45009	1.43625	2.92112
27	OTTSUSG00000005204_{Sus_scrofa}	0.0700133	0.12066	0.12066	0.194264	1	0.485562	0.0993506	0.0394317	0.0601456	1	0.112018	0.0395418	0.0646469	0.0819326	0.0819326	0.0225924	0.0174803	0.0434144	0.0434144	0.0858254	0.131539	0.0373556	0.0228003	0.0928869	0.462207	0.068692		1.64505	1.72906	1.78831	1.64505	3.01501	1.66296	1.64097	2.96875
28	Babyrousa_babyrussa_a1_Sc27_organism_Babyrousa_babyrussa_molecule_DNA_moltype_genomic_chromosome_Y_note_animal_a1_Babyrousa_babyrussa_heat_shock_transcription_factor_Y_linked_(HSFY)_copy_partiale_{Babyrousa}	0.0288192	0.0599038	0.0599038	0.0302213	0.116323	0.0889111	0.0674961	0.02863	0.0386368	0.110693	0.0454569	0.0405842	0.0535466	0.0479306	0.0479306	0.0358165	0.0285614	0.0210189	0.0210189	0.0306269	0.083316	0.0332666	0.139715	0.167178	0.109794	0.0774916	0.051288		1.16653	-1.41604	-2.00518	1.79696	1.00999	-2.09366	2.0609
29	Babyrousa_babyrussa_b1_Sc30_organism_Babyrousa_babyrussa_molecule_DNA_moltype_genomic_chromosome_Y_note_animal_b1_Babyrousa_babyrussa_heat_shock_transcription_factor_Y_linked_(HSFY)_copy_partiale_{Babyrousa}	0.0240376	0.050877	0.050877	0.0342912	0.128235	0.0989007	0.0574811	0.0237035	0.0323609	0.121841	0.0510876	0.0456557	0.0597444	0.0536903	0.0536903	0.0299436	0.023776	0.0238201	0.0238201	0.0346316	0.0922605	0.0373715	0.121841	0.14666	0.0950873	0.0662002	0.0431847	0.122856		1.49432	1.16653	2.13542	-1.00064	0.0143028	2.04166
30	Pecari_tajacu_omd003-1_Sc21_organism_Pecari_tajacu_molecule_DNA_moltype_genomic_chromosome_Y_note_animal_omd003_Pecari_tajacu_heat_shock_transcription_factor_Y_linked_(HSFY)_copy_partial_genomice_{Pecari_t}	0.0212109	0.0454086	0.0454086	0.0219159	0.0903381	0.0676863	0.051358	0.0206212	0.0285178	0.086117	0.0336766	0.0299727	0.040254	0.0357296	0.0357296	0.0263686	0.0209085	0.015213	0.015213	0.0223469	0.0638711	0.0245619	0.110693	0.133635	0.0861123	0.059223	0.0381248	1	0.0688584		-1.41604	2.00533	1.32983	-1.79205	2.0609
31	Pecari_tajacu_omd003-1_Sc22_organism_Pecari_tajacu_molecule_DNA_moltype_genomic_chromosome_Y_note_animal_omd003_Pecari_tajacu_heat_shock_transcription_factor_Y_linked_(HSFY)_copy_partial_genomice_{Pecari_t}	0.0288192	0.0599038	0.0599038	0.0302213	0.116323	0.0889111	0.0674961	0.02863	0.0386368	0.110693	0.0454569	0.0405842	0.0535466	0.0479306	0.0479306	0.0358165	0.0285614	0.0210189	0.0210189	0.0306269	0.083316	0.0332666	0.139715	0.167178	0.109794	0.0774916	0.051288	1	0.122856	1		1.79696	1.32983	-2.09366	1.96984
32	Phacochoerus_africanus_E2_121_Sc49_organism_Phacochoerus_africanus_molecule_DNA_moltype_genomic_chromosome_Y_note_animal_E2_Phacochoerus_africanus_heat_shock_transcription_factor_Y_linked_(HSFY)_ce	0.000976681	0.00239154	0.00239154	0.000804265	0.00551408	0.00368839	0.00241713	0.00072341	0.00138829	0.00454833	0.00204626	0.00120848	0.00178766	0.00101066	0.00101066	0.000430585	0.000335702	0.00069159	0.00069159	0.000848257	0.00307789	0.000723949	0.00656062	0.00816071	0.00483951	0.00285359	0.0015683	0.0374288	0.0173796	0.0235888	0.0374288		2.04321	1.7725	3.40794
33	Sus_barbatus_IND026_9_Sc38_organism_Sus_celebensis_molecule_DNA_moltype_genomic_chromosome_Y_note_animal_IND026_Sus_barbatus_heat_shock_transcription_factor_Y_linked_(HSFY)_partial_genomic_sequene_{Other_sus}	0.0276305	0.0577029	0.0577029	0.0393845	0.142633	0.111025	0.0650882	0.027565	0.0371774	0.135414	0.0580874	0.0519874	0.0674662	0.0608677	0.0608677	0.0344374	0.0274081	0.0273814	0.0273814	0.0396603	0.103245	0.042556	0.135414	0.162363	0.106144	0.074821	0.0494653	0.157266	1	0.0930481	0.0930481	0.0216106		-0.0987836	2.0069
34	Sus_celebensis_b6_Sc34_organism_Sus_celebensis_molecule_DNA_moltype_genomic_chromosome_Y_note_animal_B6_Sus_celebensis_heat_shock_transcription_factor_Y_linked_(HSFY)_partial_genomic_sequence_{Other_sus}	0.0226807	0.0468334	0.0468334	0.0311437	0.113266	0.0673847	0.0669717	0.0295831	0.0292542	0.108429	0.0447417	0.0412166	0.0536816	0.0484445	0.0484445	0.0184551	0.014684	0.0159585	0.0159585	0.0313943	0.0820022	0.0262186	0.135669	0.160964	0.107064	0.0767659	0.051711	1	0.494306	1	1	0.0394247	1		1.93017
35	Tayassu_pecari_a5_Sc73_organism_Tayassu_pecari_molecule_DNA_moltype_genomic_chromosome_Y_note_animal_a5_Tayassu_pecari_heat_shock_transcription_factor_Y_linked_(HSFY)_partial_genomic_sequence	0.00203218	0.00317446	0.00317446	0.00312323	0.00595125	0.00628523	0.00221916	0.00134883	0.0013273	0.00371557	0.00265902	0.00163554	0.00209362	0.00154142	0.00136501	0.00121059	0.000966881	0.00103138	0.00103138	0.0011913	0.00239706	0.0018852	0.0032248	0.00339185	0.0028963	0.002084	0.00180557	0.0207366	0.0216886	0.0207366	0.0255799	0.00044581	0.0235039	0.027973
	The probability of rejecting the null hypothesis of strict-neutrality (dN = dS) in favor of the alternative hypothesis (dN < dS) (below diagonal) is shown. Values of P less than 0.05 are considered significant at the 5% level and are highlighted. The test statistic (dS - dN) is shown above the diagonal. dS and dN are the numbers of synonymous and nonsynonymous substitutions per site, respectively…

## Sheet: Table S4 - Positive selection
		1	2	3	4	5	6	7	8	9	10	11	12	13	14	15	16	17	18	19	20	21	22	23	24	25	26	27	28	29	30	31	32	33	34	35
1	OTTSUSG00000005641_{Sus_scrofa}		-0.505353	-0.505353	-1.84606	-0.956747	-0.601964	-1.0668	-1.45766	-0.954041	-0.856459	-1.02849	-1.45536	-1.07941	-1.32316	-1.32316	-1.62725	-1.75551	-1.26218	-1.26218	-1.23769	-0.710868	-1.56504	-0.690486	-0.284527	-0.291129	-0.99215	-1.48553	-1.91682	-1.99712	-2.05122	-1.91682	-3.16699	-1.93566	-2.02237	-2.92952
2	OTTSUSG00000005642_{Sus_scrofa}	1		0	-1.40306	-0.406883	0.0047393	-0.510169	-0.930938	-0.612263	-0.492986	-0.496821	-0.928509	-0.508458	-1.00988	-1.00988	-1.34215	-1.48912	-0.962658	-0.962658	-0.915024	-0.297234	-1.282	-0.277383	0.23338	0.226938	-0.62252	-1.17751	-1.56675	-1.64904	-1.70481	-1.56675	-2.87488	-1.58585	-1.68978	-2.77803
3	OTTSUSG00000005676_{Sus_scrofa}	1	1		-1.40306	-0.406883	0.0047393	-0.510169	-0.930938	-0.612263	-0.492986	-0.496821	-0.928509	-0.508458	-1.00988	-1.00988	-1.34215	-1.48912	-0.962658	-0.962658	-0.915024	-0.297234	-1.282	-0.277383	0.23338	0.226938	-0.62252	-1.17751	-1.56675	-1.64904	-1.70481	-1.56675	-2.87488	-1.58585	-1.68978	-2.77803
4	OTTSUSG00000005681_{Sus_scrofa}	1	1	1		0.0407097	0.0357711	-0.609383	-1.28733	-0.861388	-0.012218	-0.917165	-1.16801	-0.939704	-1.36802	-1.36802	-1.4075	-1.54876	-1.23326	-1.23326	-0.993111	-0.753866	-1.47762	-1.16105	-0.38775	-0.798997	-0.503352	-0.865434	-1.89542	-1.83769	-2.03718	-1.89542	-3.22784	-1.77298	-1.88179	-2.78366
5	OTTSUSG00000005643_{Sus_scrofa}	1	1	1	0.483797		-0.105269	0.371205	-0.285505	-0.20105	2.5169	-0.0686472	-0.282798	-0.0592184	0.282101	0.282101	-0.928509	-0.892464	-0.69402	-0.69402	-0.0353827	0.19724	-0.698827	-0.0475606	1.17958	0.43673	0.0920881	0.633689	-1.19963	-1.14021	-1.34651	-1.19963	-2.5819	-1.07336	-1.21558	-2.55396
6	OTTSUSG00000005657_{Sus_scrofa}	1	0.498113	0.498113	0.485762	1		0.363536	-0.291821	-1.19938	1.1362	-0.515275	-0.289115	-0.291821	-0.393548	-0.393548	-0.934176	-0.898749	-1.29472	-1.29472	-0.288317	-0.0487473	-0.913315	0.166949	0.203002	-0.30214	-0.616409	-0.0362737	-1.35544	-1.29501	-1.50336	-1.35544	-2.72573	-1.22747	-1.50571	-2.53384
7	OTTSUSG00000005615_{Sus_scrofa}	1	1	1	1	0.35557	0.358422		2.45899	-0.737405	0.0639673	0.782824	0.39613	0.646796	-0.747141	-0.747141	0.131512	-0.405109	0.0133558	0.0133558	0.76912	1.03444	-0.167929	0.141615	0.489113	0.0837517	-0.53216	-1.2924	-1.50484	-1.5878	-1.64438	-1.50484	-2.87128	-1.52385	-1.50894	-2.90007
8	OTTSUSG00000005679_{Sus_scrofa}	1	1	1	1	1	1	0.00767958		-0.955717	-0.385151	0.0948667	-0.414704	-0.135015	-0.988491	-0.988491	-0.416723	-0.928051	-0.399851	-0.399851	0.192923	0.483326	-0.627735	-0.408647	-0.114707	-0.405883	-1.06436	-1.77241	-1.91978	-2.00322	-2.06329	-1.91978	-3.26069	-1.93672	-1.90505	-3.06397
9	OTTSUSG00000005655_{Sus_scrofa}	1	1	1	1	1	1	1	1		-0.182782	-0.192931	-0.511199	-0.51394	-0.396056	-0.396056	-1.02378	-1.18607	-1.13641	-1.13641	-0.920151	-0.0776765	-0.88609	-0.94657	-0.283169	-0.528185	-1.12687	-1.56468	-1.78203	-1.86431	-1.92154	-1.78203	-3.05465	-1.80011	-1.91009	-3.06916
10	OTTSUSG00000005630_{Sus_scrofa}	1	1	1	1	0.00657921	0.129069	0.474551	1	1		-0.597082	-0.619058	-0.502524	-0.493408	-0.493408	-1.21773	-1.36954	-1.69309	-1.69309	-0.788454	-0.529963	-1.32468	-0.371709	0.928152	0.22028	-0.136747	0.504805	-1.22924	-1.17159	-1.37325	-1.22924	-2.65146	-1.10626	-1.24146	-2.72315
11	OTTSUSG00000005649_{Sus_scrofa}	1	1	1	1	1	1	0.217636	0.462289	1	1		-0.658656	-0.401234	-0.708812	-0.708812	0.493245	0.140773	-1.01643	-1.01643	-0.630889	0.906925	-0.274675	-0.588248	0.65754	0.0559351	-0.273773	-1.22218	-1.7043	-1.647	-1.84602	-1.7043	-2.92722	-1.58247	-1.71198	-2.8389
12	OTTSUSG00000005636_{Sus_scrofa}	1	1	1	1	1	1	0.346356	1	1	1	1		1.41604	0.104448	-0.286849	-1.11891	-1.28733	-0.835386	-0.835386	-0.929235	-0.121294	-1.11645	-0.861908	0.198913	-0.662783	-0.789737	-1.7711	-1.75875	-1.70218	-1.89915	-1.75875	-3.0993	-1.63832	-1.75139	-3.00128
13	OTTSUSG00000005178_{Sus_scrofa}	1	1	1	1	1	1	0.2595	1	1	1	1	0.0796776		0.466883	0.10267	-0.872479	-1.05635	-0.837793	-0.837793	-0.93101	-0.12327	-1.11829	-0.621425	0.196667	-0.664847	-0.791661	-1.5274	-1.62356	-1.56811	-1.76263	-1.62356	-2.97204	-1.50507	-1.6223	-2.91958
14	OTTSUSG00000005665_{Sus_scrofa}	1	1	1	1	0.389176	1	1	1	1	1	1	0.458494	0.320715		-0.933866	-1.32818	-1.47474	-1.07245	-1.07245	-1.16801	-0.530695	-1.32538	-0.493408	0.647457	-0.270379	-0.390381	-1.40076	-1.67845	-1.62222	-1.81865	-1.67845	-3.15619	-1.55855	-1.67322	-3.02066
15	OTTSUSG00000005207_{Sus_scrofa}	1	1	1	1	0.389176	1	1	1	1	1	1	1	0.459198	1		-1.32818	-1.47474	-1.07245	-1.07245	-1.16801	-0.530695	-1.32538	-0.493408	0.647457	-0.270379	-0.390381	-1.40076	-1.67845	-1.62222	-1.81865	-1.67845	-3.15619	-1.55855	-1.67322	-3.06012
16	OTTSUSG00000005675_{Sus_scrofa}	1	1	1	1	1	1	0.447795	1	1	1	0.311371	1	1	1	1		-0.0659529	-1.38698	-1.38698	-0.93101	-0.668971	-1.62548	-1.11339	-0.928051	-0.664847	-1.64861	-2.02406	-1.81752	-1.89959	-1.95643	-1.81752	-3.41834	-1.83572	-2.11029	-3.09875
17	OTTSUSG00000005196_{Sus_scrofa}	1	1	1	1	1	1	1	1	1	1	0.444143	1	1	1	1	1		-1.52816	-1.52816	-1.12013	-0.877407	-1.75662	-1.28161	-1.11707	-0.873183	-1.78085	-2.13301	-1.92085	-2.00189	-2.05737	-1.92085	-3.49218	-1.93927	-2.2049	-3.17017
18	OTTSUSG00000005627_{Sus_scrofa}	1	1	1	1	1	1	0.494683	1	1	1	1	1	1	1	1	1	1		0	-1.12687	-0.885145	-1.0614	-0.971339	-0.399874	-0.811474	-1.12085	-1.72651	-2.05512	-2.00108	-2.19043	-2.05512	-3.27457	-1.9397	-2.17078	-3.14977
19	OTTSUSG00000005628_{Sus_scrofa}	1	1	1	1	1	1	0.494683	1	1	1	1	1	1	1	1	1	1	1		-1.12687	-0.885145	-1.0614	-0.971339	-0.399874	-0.811474	-1.12085	-1.72651	-2.05512	-2.00108	-2.19043	-2.05512	-3.27457	-1.9397	-2.17078	-3.14977
20	OTTSUSG00000005644_{Sus_scrofa}	1	1	1	1	1	1	0.221667	0.423673	1	1	1	1	1	1	1	1	1	1	1		-1.33702	-1.4927	-0.395033	-0.708962	-1.12442	-1.24584	-1.37514	-1.88938	-1.83312	-2.02878	-1.88938	-3.21123	-1.76968	-1.87814	-3.10389
21	OTTSUSG00000005617_{Sus_scrofa}	1	1	1	1	0.421987	1	0.151504	0.314873	1	1	0.183132	1	1	1	1	1	1	1	1	1		-1.15389	-0.149559	0.957271	-0.145685	-0.278139	-1.12442	-1.39155	-1.33464	-1.53367	-1.39155	-2.78871	-1.27015	-1.4003	-2.8741
22	OTTSUSG00000005658_{Sus_scrofa}	1	1	1	1	1	1	1	1	1	1	1	1	1	1	1	1	1	1	1	1	1		-0.998425	-0.397359	-1.05852	-1.16801	-1.79787	-1.85166	-1.79768	-1.98768	-1.85166	-3.26046	-1.7361	-1.95896	-2.95447
23	OTTSUSG00000005677_{Sus_scrofa}	1	1	1	1	1	0.433845	0.443811	1	1	1	1	1	1	1	1	1	1	1	1	1	1	1		-0.781344	-0.656591	-1.34148	-2.02009	-1.08651	-1.17159	-1.22924	-1.08651	-2.51795	-1.10626	-1.10507	-2.77258
24	OTTSUSG00000005632_{Sus_scrofa}	1	0.407932	0.407932	1	0.120251	0.419739	0.312827	1	1	0.177596	0.256047	0.421334	0.42221	0.259287	0.259287	1	1	1	1	1	0.170177	1	1		-0.0956107	-0.712014	-1.33081	-0.969277	-1.05549	-1.11455	-0.969277	-2.43597	-0.988851	-0.99461	-2.75503
25	OTTSUSG00000005203_{Sus_scrofa}	1	0.410429	0.410429	1	0.331546	1	0.466697	1	1	0.413014	0.477743	1	1	1	1	1	1	1	1	1	1	1	1	1		0.0967425	-0.0950741	-1.23407	-1.31752	-1.37328	-1.23407	-2.62919	-1.25398	-1.24891	-2.80965
26	OTTSUSG00000005652_{Sus_scrofa}	1	1	1	1	0.463391	1	1	1	1	1	1	1	1	1	1	1	1	1	1	1	1	1	1	1	0.461546		-1.4956	-1.43116	-1.51501	-1.57259	-1.43116	-2.81475	-1.45009	-1.43625	-2.92112
27	OTTSUSG00000005204_{Sus_scrofa}	1	1	1	1	0.263745	1	1	1	1	0.307311	1	1	1	1	1	1	1	1	1	1	1	1	1	1	1	1		-1.64505	-1.72906	-1.78831	-1.64505	-3.01501	-1.66296	-1.64097	-2.96875
28	Babyrousa_babyrussa_a1_Sc27_organism_Babyrousa_babyrussa_molecule_DNA_moltype_genomic_chromosome_Y_note_animal_a1_Babyrousa_babyrussa_heat_shock_transcription_factor_Y_linked_(HSFY)_copy_partiale_{Babyrousa}	1	1	1	1	1	1	1	1	1	1	1	1	1	1	1	1	1	1	1	1	1	1	1	1	1	1	1		-1.16653	1.41604	2.00518	-1.79696	-1.00999	2.09366	-2.0609
29	Babyrousa_babyrussa_b1_Sc30_organism_Babyrousa_babyrussa_molecule_DNA_moltype_genomic_chromosome_Y_note_animal_b1_Babyrousa_babyrussa_heat_shock_transcription_factor_Y_linked_(HSFY)_copy_partiale_{Babyrousa}	1	1	1	1	1	1	1	1	1	1	1	1	1	1	1	1	1	1	1	1	1	1	1	1	1	1	1	1		-1.49432	-1.16653	-2.13542	1.00064	-0.0143028	-2.04166
30	Pecari_tajacu_omd003-1_Sc21_organism_Pecari_tajacu_molecule_DNA_moltype_genomic_chromosome_Y_note_animal_omd003_Pecari_tajacu_heat_shock_transcription_factor_Y_linked_(HSFY)_copy_partial_genomice_{Pecari_t}	1	1	1	1	1	1	1	1	1	1	1	1	1	1	1	1	1	1	1	1	1	1	1	1	1	1	1	0.079677	1		1.41604	-2.00533	-1.32983	1.79205	-2.0609
31	Pecari_tajacu_omd003-1_Sc22_organism_Pecari_tajacu_molecule_DNA_moltype_genomic_chromosome_Y_note_animal_omd003_Pecari_tajacu_heat_shock_transcription_factor_Y_linked_(HSFY)_copy_partial_genomice_{Pecari_t}	1	1	1	1	1	1	1	1	1	1	1	1	1	1	1	1	1	1	1	1	1	1	1	1	1	1	1	0.0235971	1	0.079677		-1.79696	-1.32983	2.09366	-1.96984
32	Phacochoerus_africanus_E2_121_Sc49_organism_Phacochoerus_africanus_molecule_DNA_moltype_genomic_chromosome_Y_note_animal_E2_Phacochoerus_africanus_heat_shock_transcription_factor_Y_linked_(HSFY)_ce	1	1	1	1	1	1	1	1	1	1	1	1	1	1	1	1	1	1	1	1	1	1	1	1	1	1	1	1	1	1	1		-2.04321	-1.7725	-3.40794
33	Sus_barbatus_IND026_9_Sc38_organism_Sus_celebensis_molecule_DNA_moltype_genomic_chromosome_Y_note_animal_IND026_Sus_barbatus_heat_shock_transcription_factor_Y_linked_(HSFY)_partial_genomic_sequene_{Other_sus}	1	1	1	1	1	1	1	1	1	1	1	1	1	1	1	1	1	1	1	1	1	1	1	1	1	1	1	1	0.159506	1	1	1		0.0987836	-2.0069
34	Sus_celebensis_b6_Sc34_organism_Sus_celebensis_molecule_DNA_moltype_genomic_chromosome_Y_note_animal_B6_Sus_celebensis_heat_shock_transcription_factor_Y_linked_(HSFY)_partial_genomic_sequence_{Other_sus}	1	1	1	1	1	1	1	1	1	1	1	1	1	1	1	1	1	1	1	1	1	1	1	1	1	1	1	0.0191981	1	0.0378221	0.0191981	1	0.460737		-1.93017
35	Tayassu_pecari_a5_Sc73_organism_Tayassu_pecari_molecule_DNA_moltype_genomic_chromosome_Y_note_animal_a5_Tayassu_pecari_heat_shock_transcription_factor_Y_linked_(HSFY)_partial_genomic_sequence	1	1	1	1	1	1	1	1	1	1	1	1	1	1	1	1	1	1	1	1	1	1	1	1	1	1	1	1	1	1	1	1	1	1
	The probability of rejecting the null hypothesis of strict-neutrality (dN = dS) in favor of the alternative hypothesis (dN > dS) (below diagonal) is shown. Values of P less than 0.05 are considered significant at the 5% level and are highlighted. The test statistic (dN - dS) is shown above the diagonal. dS and dN are the numbers of synonymous and nonsynonymous substitutions per site, respectively…

## Sheet: Table S5 - GenBank accessions
Accession	Name	sequence
KP211992	Babyrousa_babyrussa_a1_Sc27	CTTTTCGGGCTTTGTCTGAAGGCTCCATGATGAAAGAGCCATGCCACACATTGTGTGCCTCTGAACCAGATGAAGGAAATGATTTTCTTCCTCTGCCCTTTCCCAGAAGACTTTGGGAAATTGTTGAAAGTGATCAATTTAAGTCCATTTGGTGGGAAGCAAATGGAACCTCGATAGTGATTAATGAAGAACACGTCAAGAAAGAAGTTCTGGAGAGAAAGGCTCCCTTCAGAATATTTGAAGCTGAGAGTATGAAAAGCTTAGTTCGACAGCTTAACCTTTATGGATTTAACAAACTGCAGAGGAATTTTCAAAGATCTGCCTCACTAGCCAACATTCTGGCAGAAGATAATGAAGTGTCTGCTTGCAACAAGGTATTATGAAATTTCCAGTTACTAT…
KP211993	Babyrousa_babyrussa_a1_Sc8	CTTTTCGGGCTTTGTCTGAAGGCTCCCTGATAAAAAAGCCATGCTCGCACATTGTGTGCCTCTGAACCAGATGAAGACGGTGATTTTCTTCCTCTGCCCTTTCCCAGAAAACTTTGGAAAACTGCTGAAAGTGATCACTTTAAGTCCACTTGGTGGGAAGCAAATGGAACCTTGATAGTGATTAATGAAGAACGCGTCAAGAAAGAAGTTCTGGAGAGAAAGGGTCCGTTCAGAATATTTGAAACTGAGAGTATGAAAAACTTAGTTTGACAGCTTAACCTTTATGCATTTAATAAGTTGCAAAGGAATTTTCAAAGATGTGCCTCACTAGCTGACTTTCTGGCAGAAGAAAATGAAGTCTCTGCTCGGAACAAGGCATTAAGAAATTTCCAGTTACTA…
KP211994	Babyrousa_babyrussa_b1_Sc29	CTTTTCGGGCTTTGTCTGAAGGCTCCCTGATGAAaGAGCCATGCCACACATTGGTGTGCCTCTGAACCAGATGAAGGAAATGATTTTCTTCCTCTGCCCTTTCCCAGAAGACTTTGGGAAATTGTTGAAAGTGATCaATTTAAGTCCATTTGGTGGGAAGCAAATGGAACCTCGATAGTGATTAATGAAGAACACGTCAAGAAAGAAGTTCTGGAGAGAAAGGCTCCCTTCAGAATATTTGAAACTGAGAGTATGAAAAGCTTAgTTCGACAGCTTAACCTTTATGGATTTAACAAACTGCAGAGGAATTTTCAAAGATCTGCCTCACTAGCCAACATTCTGGCAGAAGATAATGAAGTGTCTGCTTGCAACAAGGTATTATGAAATTTCCAGTTACTA…
KP211995	Babyrousa_babyrussa_b1_Sc30	CTTTTCGGGCTTTGTCTGAAGGCTCCATGATGAAAGAGCCATGCCACACATTGTGTGCCTCTGAACCAGATGAAGGAAATGATTTTCTTCCTCTGCCCTTTCCCAGAAGACTTTGGGAAATTGTTGAAAGTGATCAATTTAAGTCCATTTGGTGGGAAGCAAATGGAACCTCGATAGTGATTAATGAAGAACACGTCAAGAAAGAAGTTCTGGAGAGAAAGGCTCCCTTCAGAATATTTGAAACTGAGAGTATGAAAAGCTTAGTTCGACAGCTTAACCTTTATGGATTTAACAAACTGCAGAGGAATTTTCAAAGATCTGCCTCACTAGCCAACATTCTGGCAGAAGATAATGAAGTGTCTGCTTGCAACAAGGTATTATGAAATTTCCAGTTACTAT…
KP211996	Babyrousa_babyrussa_b1_Sc62	CTTTTCGGGCTTTGTCTGAAGGCTCCCTGTTAGAAAAGCCATGTCACACATTGTGTGCCTCTGAACCAGATGAAGATAATGATTTTCTTCCTCTGCCCTTTCCCAGAAAACTTTGGAAAATTGTTGAAAGTGATCGATTTAAGTCCATTTGGTGGGATGAAAATGGAACCTCGATAGTGATTAATGAAGAACGTTTCAAGAAAGAAGTTCTGGAGAGAAAGGCTCCCTTCAGAATATTTGTAACCGAGAGTATGAAAAGCTTAGTTCGACAGCTTAACCTTTATGGGTTTAATAAATTGCAAAGGAATTTTCAAATATCTGCCTCACTAGCTGACTTTCTGACAGAAGAAAATGGTGTCTCTGCTTGGAACCAGGTATTAAGGAATTTCCAGTTACAAC…
KP211997	Babyrousa_babyrussa_b1_Sc63	CTTTTCGGGCTTTGTCTGAAGGCTCCCTGTTAGAAAAGCCATGTCACACATTGTGTGCCTCTGAACCAGATGAAGACAATGATTTTCTTCCTCTGCCCTTTCCAGAAAACTTTGGAAAATTGTTGAAAGTGACCAATTTAAGTCCATTTGGTGGGATGAAAATGGAACCTCGATAGTGATTAATGAAGAACGTTTCAAGAAAGAAGTTCTGGAGAGAAAGGCTCCCTTCAGAATATTTGTAACCGAGAGTATGAAAAGCTTCGTTCGACAGCTTAACCTTTATGGGTTTAATAAATTGCAAAGGAATTTTCAAATATCTGCCTCACTAGCTGACTTTCTGACAGAAGAAAATGGTGTCTCTGCTTGGAACCAGGTATTAAGGAATTTCCAGTTACAACT…
KP211998	Pecari_tajacu_omd002-1_Sc20	CTTTTCGGGCTTTGTCTGAAGGCTCCCTGATAAAAAAGCCATGTCGCACATTGTGTGCCTCTGAACCAGATGAAGACGGTGATTTTCTTCCTCTGCCCTTTCCCAGAAAACTTTGGAAAACTGCTGAAAGTGATCACTTTAAGTCCACTTGGTGGGAAGCAAATGGAACCTTGATAGTGATTAATGAAGAACGCGTCAAGAAAGAAGTTCTGGAGAGAAAGGGTCCGTTCAGAATATTTGAAACTGAGAGTATGAAAAACTTAGTTTGACAGCTTAACCTTTATGCATTTAATAAGTTGCAAAGGAATTTTCAAAGATGTGCCTCACTAGCTGACTTTCTGGCAGAAGAAAATGAAGTCTCTGCTCGGAACAAGGCATTAAGAAATTTCCAGTTACTAC…
KP211999	Pecari_tajacu_omd003-1_Sc10	CTTTTCGGGCTTTGTCTGAAGGCTCCCTGATAAAAAAGCCATGTCGCACATTGTGTGCCTCTGAACCAGATGAAGACGGTGATTTTCTTCCTCTGCCCTTTCCCAGAAAACTTTGGAAAACTGCTGAAAGTGATCACTTTAAGTCCACTTGGTGGGAAGCAAATGGAACCTTGATAGTGATTAATGAAGAACGCGTCAAGAAAGAAGTTCTGGAGAGAAAGGGTCCGTTCAGAATATTTGAAACTGAGAGTATGAAAAACTTAGTTTGACAGCTTAACCTTTATGCATTTAATAAGTTGCAAAGGAATTTTCAAAGATGTGCCTCACTAGCTGACTTTCTGGCAGAAGAAAATGAAGTCTCTGCTCGGAACAAGGCATTAAGAAATTTCCAGTTACTAC…
KP212000	Pecari_tajacu_omd003-1_Sc21	CTTTTCGGGCTTTGTCTGAAGGCTCCATGATGAAAGAGCCATGCCACACATTGTGTGCCTCTGAACCAGATGAAGGAAATGATTTTCTTCCTCTGCCCTTTCCCAGAAGACTTTGGGAAATTGTTGAAAGTGATCAATTTAAGTCCATTTGGTGGGAAGCAAATGGAACCTCGATAGTGATTAATGAAGAACACGTCAAGAAAGAAGTTCTGGAGAGAAAGGCTCCCTTCAGAATATTTGAAACTGAGAGTATGAAAAGCTTAGTTCGACAGCTTAACCTTTATGGATTTAACAAACTGCAGAGGAATTTTCAAAGATCTGCCTCACTAGCCAACATTCTGGCAGAAGATAATGAAGTGTCTGCTTGCAACAAGGTATTATGAAATTTCCAGTTACTAT…
KP212001	Pecari_tajacu_omd003-1_Sc22	CTTTTCGGGCTTTGTCTGAAAGCTCCATGATGAAAGAGCCATGCCACACATTGTGTGCCTCTGAACCAGATGAAGGAAATGATTTTCTTCCTCTGCCCTTTCCCAGAAGACTTTGGGAAATTGTTGAAAGTGATCAATTTAAGTCCATTTGGTGGGAAGCAAATGGAACCTCGATAGTGATTAATGAAGAACACGTCAAGAAAGAAGTTCTGGAGAGAAAGGCTCCCTTCAGAATATTTGAAACTGAGAGTATGAAAAGCTTAGTTCGACAGCTTAACCTTTATGGATTTAACAAACTGCAGAGGAATTTTCAAAGATCTGCCTCACTAGCCAACATTCTGGCAGAAGATAATGAAGTGTCTGCTTGCAACAAGGTATTATGAAATTTCCAGTTACTAT…
KP212002	Pecari_tajacu_omd003-1_Sc24	CTTTTCGGGCTTTGTCTGAAGGCTCCCTGATAAAAAAGCCATGTCGCACATTGTGTGCCTCTGAACCAGATGAAGACGGTGATTTTCTTCCTCTGCCCTTTCCCAGAAAACTTTGGAAAACTGCTGAAAGTGATCACTTTAAGTCCACTTGGTGGGAAGCAAATGGAACCTTGATAGTGATTAATGAAGAACGCGTCAAGAAAGAAGTTCTGGAGAGAAAGGGTCCGTTCAGAATATTTGAAACTGAGAGTATGAAAAACTTAGTTTGACAGCTTAACCTTTATGCATTTAATAAGTTGCAAAGGAATTTTCAAAGATGTGCCTCACTAGCTGACTTTCTGGCAGAAGAAAATGAAGTCTCTGCTCGGAACAAGGCATTAAGAAATTTCCAGTTACTAC…
KP212003	Phacochoerus_africanus_E2_121_Sc49	CTTTTCGGGCTTTGTCTGAAGGCTCCCTGATAAAAAAGCCATGCCACACTTTGTGTGCCTCTGAACCAGGTGAAGGTAATGATTTTCGTCCTCTGCCCTTTCCCAGAAAACTTTGGGAAATTGTTGAAAGCGATCGATTTAAATCCATTTGGTGGGATGAAAATGGAACCTCGATCGTGATTAATGAAGAACACTTCAAGAAAGAAGTTCTGGAGAGAAAGGCTCCCTTCAGAATATTTGAAACTGAGAGTATGAAAAGCTTAGTTCGACAGCTTAACCTTTATGGATTTAACAAACTGCAGAGGAATTTTCAAAGATCTGCCTCACTAGCCAACATTCTGGCAGAAGATAATGAAGTGTCTGCCTGCAACAAGGTATTATGAAATTTCCAGTTACTAT…
KP212004	Phacochoerus_africanus_E2_121_Sc50	CTTTTCGGGCTTTGTCTGAAGGCTCCCTGATAAAAAAGCCATGCCACACATTGTGTGCCTCTGAACCAGATGAAGATGATGATTTTCTTCCTCCGCCCTTTCCCAGAAAACTTTGGAAAACTTCTGAAAGTGATCAATTTAAGTCCATTTGGTGGGAAGCAAATGGAACCTCGATAGTGATTAATGAAGAACACGTCAAGAAAGAAGTTCTGGAGAGAAAGGCTCCCTTCAGAATATTTGAAACTGAGAGTATGAAAAGCTTAGTTCGACAGCTTAACCTTGATGGATTTAACAAAGCGCAAAGGAATTTTCAAAGATCTGCCTCACTAGCTGACTTTCTGGCAGAAGAAAATGAAGTCTCTGCTTGGAACAAGGCATTAAGAAATTTCCAGTTACGAC…
KP212005	Phacochoerus_africanus_E2_121_Sc51	CTTTTCGGGCTTTGTCTGAAGGCTCCCTGATAAAAAAGCCATGCCACACATTGTGTGCCTCTGAACCAGATGAAGATGATGATTTTCTTCCTCTGCCCTTTCCCAGAAAACTTTGGAAAACTTCTGAAAGTGATCGATTTAAGTCCATTTGGTGGGAAGCAAATGGAACCTCGATAGTGATTAATGAAGAGCACGTCAAGAAAGAAGTTCTGGAGAGAAAGGCTCCCTTCAGAATATTTGAAACTGAGAGTATGAAAAGCTTAGTTCTACAGCTTAACCTTGATGGATTTAACAAAGTGCAAAGGAATTTTCAAAGATCTGCCTCACTAGCTGACTTTCTGGCAGAAGAAAATGAAGTCTCTGCTTGGAACAAGGCATTACAAAATTTCCAGTTACAAC…
KP212006	Potomochoerus_larvatus_g4_Sc19	CTTTTCGGGCTTTGTCTGAAGGCTCCATGATGAAAGAGCCATGCCACACATTGTGTGCCTCTGAACCAGATGAAGGAAATGATTTTCTTCCTCGGCCCTTTCCCAGAAGACTTTGGGAAATTGTTGAAAGTGATCAATTTAAGTCCATTTGGTGGGAAGCAAATGGAACCTCGATAGTGATTAATGAAGAACACGTCAAGAAAGAAGTTCTGGAGAGAAAGGCTCCCTTCAGAATATTTGAAACTGAGAGTATGAAAAGCTTAGTTCGACAGCTTAACCTTTATGGATTTAACAAACTGCAGAGGAATTTTCAAAGATCTGCCTCACTAGCCAACATTCTGGCAGAAGATAATGAAGTGTCTGCTTGCAACAAGGTATTATGAAATTTCCAGTTACTAT…
KP212007	Potomochoerus_larvatus_g4_Sc32	CTTTTCGGGCTTTGTCTGAAGGCTCCCTGATAAAAAAGCCATGTCGCACATTGTGTGCCTCTGAACCAGATGAAGACGATGATTTTCTTCCTCTGCCCTTTCCCAGAAAACTTTGGAAAACTGCTGAAAGTGATCACTTTAAGTCCACTTGGTGGGAAGCAAATGGAACCTTGATAGTGATTAATGAAGAACGCGTCAAGAAAGAAGTTCTGGAGAGAAAGTCTCCCTTCAGAATATTTGAAACTGAGAGTATGAAAAGCTGAGTTCGACAGCTTAACCCCTATGCATTTAATAAGCTGCGAAGGAATTTTCAAAGATCTGCCTCACTAGCTGACTTTCTGGCAGAAGAAAATGAAGTCTGTGCTTGGATCATGGCATTAAGAAATTTCCAGTTACTAC…
KP212008	Potomochoerus_porcus_c4_Sc31	CTTTTCGGGCTTTGTCTGAAGGCTCCCTGATAAAAAAGCCATGTCGCACATTGTGTGCCTCTGAACCAGATGAAGACGGTGATTTTCTTCCTCTGCCCTTTCCCAGAAAACTTTGGAAAACTGCTGAAAGTGATCACTTTAAGTCCACTTGGTGGGAAGCAAATGGAACCTTGATAGTGATTAATGAAGAACGCGTCAAGAAAGAAGTTCTGGAGAGAAAGGGTCCGTTCAGAATATTTGAAACTGAGAGTATGAAAAACTTAGTTTGACAGCTTAACCTTTATGCATTTAATAAGTTGCAAAGGAATTTTCAAAGATGTGCCTCACTAGCTGACTTTCTGGCAGAAGAAAATGAAGTCTCTGCTCGGAACAAGGCATTAAGAAATTTCCAGTTACTAC…
KP212009	Sus_scrofa_gDNA_Sc45	CTTTTCGGGCTTTGTCTGAAGGCTCCCTGATAAAAAACCATGTCGCNCCTTGTGNGCCATTGAACCAGATGAAGACGGTGATTTTCTTCCTCTGCCCTTTCCCAGAAAACTTTGGAAAACTGCTGAAAGTGATCACTTTAAGTCCACTTGGTGGGAAGCAAATGGAACCTTGATAGTGATTAATGAAGAATGCGTCAAGAAAGAAGTTCTGGAGAGAAAGTCTCCCTTCAGAATATTTGAAACTGAGAGTATGAAAAGCTGAGTTCGACAGCTTAACCCCTATGCATTTAATAAGCTGCAAAGGAATTTTCAAAGATGTGCCTCACTAGCTGACTTTCTGGCAGAAGAAAATGAAGTCTCTGCTCGGAACAAGGCATTAAGAAATTTCCAGTTACTACT…
KP212010	Sus_barbatus_IND026_9_Sc1	CTTTTCGGGCTTTGTCTGAAGGCTCCCTGATAAAAAAGCCATGTCGCACATTGTGTGCCTCTGAACCAGATGAAGACGATGATTTTCTTCCTCTGCCCTTTCCCAGAAAACTTTGGAAAACTGCTGAAAGTGATCACTTTAAGTCCACTTGGTGGGAAGCAAATGGAACCTTGATAGTGATTAATGAAGAACGCGTCAAGAAAGAAGTTCTGGAGAGAAAGTCTCCCTTCAGAATATTTGAAACTGAGAGTATGAAAAGCTGAGTTCGACAGCTTAACCCCTATGCATTTAATAAGCTGCGAAGGAATTTTCAAAGATCTGCCTCACTAGCTGACTTTCTGGCAGAAGAAAATGAAGTCTGTGCTTGGATCATGGCATTAAGAAATTTCCAGTTACTAC…
KP212011	Sus_barbatus_IND026_9_Sc2	CTTTTCGGGCTTTGTCTGAAGGCTCCCTGATAAAAAAGCCATGTCGCACATTGTGTGCCTCTGAACCAGATGAAGACGATGATTTTCTTCCTCTGCCCTTTCCCAGAAAACTTTGGAAAACTGCTGAAAGTGATCACTTTAAGTCCACTTGGTGGGAAGCAAATGGAACCTTGATAGTGATTAATGAAGAACGCGTCAAGAAAGAAGTTCTGGAGAGAAAGTCTCCCTTCAGAATATTTGAAACTGAGAGTATGAAAAGCTGAGTTTGACAGCTTTACCTTTATGCATTTAATAAGTTACAAAGGAATTTTCAAAGATCTGCCTCACTAGCTGACTTTCTGGCAGAAGAAAATGAAGTCTGTGCTTGGATCATGGCATTAAGAAATTTCCAGTTACTAC…
KP212012	Sus_barbatus_IND026_9_Sc38	CTTTTCGGGCTTTGTCTGAAAGCTCCATGATGAAAGAGCCATGCCACACATTGTGTGCCTCTGAACCAGATGAAGGAAATGATTTTCTTCCTCTGCCCTTTCCCAGAAGACTTTGGGAAATTGTTGAAAGTGATCAATTTAAGTCCATTTGGTGGGAAGCAAATGGAACCTCGATAGTGATTAATGAAGAACACGTCAAGAAAGAAGTTCTGGAGAGAAAGGCTCCCTTCAGAATATTTGAAACTGAGAGTATGAAAAGCTTAGTTCGACAGCTTAACCTTTATGGATTTAACAAACTGCAGAGGAATTTTCAAAGATCTGCCTCACTAGCCAACATTCTGGCAGAAGATAATGAAGTGTCTGCTTGCAACAAGGTATTATGAAATTTCCAGTTACTAT…
KP212013	Sus_celebensis_b6_Sc34	CTTTTCGGGCTTTGTCTGAAGGCTCCCTGATAAAAAAGCCATGTCGCACATTGTGTGCCTCTGAACCAGATGAAGACGGTGATTTTCTTCCTCTGCCCTTTCCCAGAAAACTTTGGAAAACTGCTGAAAGTGATCACTTTAAGTCCACTTGGTGGGAAGCAAATGGAACCTTGATAGTGATTAATGAAGAACACGTCAAGAAAGAAGTTCTGGAGAGAAAGGCTCCCTTCAGAATATTTGAAACTGAGAGTATGAAAAGCTTAGTTCGACAGCTTAACCTTTATGGATTTAACAAACTGCAGAGGAATTTTCAAAGATCTGCCTCACTAGCCAACATTCTGGCAGAAGATAATGAAGTGTCTGCTTGCAACAAGGTATTATGAAATTTCCAGTTACTAT…
KP212014	Sus_verrucosus_IND003_1_Sc3	CTTTTCGGGCTTTGTCTGAAGGCTCCCTGATAAAACAGCCATGTCGCACATTGTGTGCCTCTGAACCAGATGAAGATGATGATTTTCTTCCTCTTCCCTTTCCCAGAAAACTTTGGAAAACTGCTGAAAGTGATAAATTTAAGTCCATTTGTTGGGAAGCCAATGGAACCTTGATAGTGATTAATGAAGAACGCATCAAGAAAGAAGTTCTGGAGAGAAAGGCTCCCTTCAGAATATTTGAAACTGAGAGTATGAAGAGCTGAGTTCGACAGCTTAACCTTTATGCATTTAATAAGTTGCAAAGGAATTTTCAAAGATCTGCCTCACTAGCTGACTTTCTGGCAGGAGAAAATGAAGTTTCTGCTCAGAACAAGGCATTAAGAAATTTCCAGTTACTAC…
KP212015	Sus_verrucosus_IND003_1_Sc4	CTTTTCGGGCTTTGTCTGAAGGCTCCCTGATAAAAAAGCCATGTTGCACATTGTGTGCCTCTGAACCAGATGAAGACAATGATTTTCTTCCTCTGCCCTTTCCCAGAAAACTTTGGAAAGCTGCTGAAAGTGATCACTTTAAGTCCATTTGGTGGGAAGCAAATGGAACCTTGATAGTGATTCATGAAGAATACGTCAAGAAAGAAGTTCTGGAGAGAAAGGGTCCGTTCAGAATATTTGAAACTGAGAGTATGAAGAGCTGAGTTTGACAGCTTAACCTTTATGCATTTAGTAAGTTGCAAAGGAATTTTCAAAGATGTGCCTCACTAGCTGACTTTCTGGCAGAAGAAAATGAAGTCTCTGCTTGGAACAAGGCATTAAGAAATTTCCAGTTACTAC…
KP212016	Tayassu_pecari_a5_Sc71	CTTTTCGGGCTTTGTCTGAAGGCTCCtTGATGAAAAGGCCATATTACAGAGTTTGTGTCTCTGAACCAGATGAAGACAATGATTTTCTTTCTCTACCGTTTCCCAGAAAACTTTGGAAATAGTTGAGAGTGATGGTTTTAAGTGCATTTGGTGGGATGAAGATGGAACCTCGATAGTGATTAATGAAGAACTCTTCAAGAAAGAAGTTTTGGAAAGAAAGGCTCCTTTCAGAATATTTGAAACTGATAGTATGAAAAGTTTTGTTCGACAGCTTAACCTTTATGGATTTAAGAAAATGCGACGGACTGTTCAAAGATCTGCGTCACTAGCTGACTTTCTGGCAGAAGAAAAAGAAGTCTCTGCTTTGAACAAGGTATTAGGAAATTTTCAGTTACTCCT…
KP212017	Tayassu_pecari_a5_Sc73	CTTTTCGGGCTTTGTCTGAAGGCTCCTTGATGAAAAAGCCATATTACAGAGTTTGTGTCTCTGAACCAGATGAAGACAATGATTTTCTTTCTCTGCCGTTTCCCAGAAAACTTTGGAAAATAGTTGAGAGTGATCGTTTTAAGTCCATTTGGTGGGATGAAGATGGAACCTCGGTAGTGATTAATGAAGAACTCTTCAAGAAAGAAGCTTTGGAAAGAAAGGCTCCTTTCAGAATATTTGAAACTGAGAGTATGAAAAGTTTAGTTCGACAGCTTAACCTTTATGGATTTAAGAAAATGCGACAGACTGTTGAAAGATCTGCCTCACTAGCTGACTTTCTGGCAGAAGAAAAAGAAGTCTCTGTTTTGAACAAGGTATTAGGGAATTTTCAGTTACTCC…
KP212018	Tayassu_pecari_a5_Sc74	CTTTTCGGGCTTTGTCTGAAGGCTCCTTGATGAAAAGTCCATATTACAGAGTTTGTGTCTCTGAACCAGATGAAGACAATGATTTTCTTTCTCTGCCGTTTCCCCGAAAACTTTGGAAAATAGTTGAGAGTGATGGTTTTAAGTGCATTTGGTGGGATGAAGATGGAACCTCGGTAGTGATTAATGAAGAACTCTTCAAGAAAGAAGTTTTGGAAGGAAGGGCTCCTTTCAGAATATTTGAAACTGATAGCATGAAAAGTTTAGTTCGACAGCTCAACATTTATGGATTTAATAAATGCGACAGACTGTTCAAAGATCTGCATCACTAGCTGACTTTCTGGCAGAAGAGAAAGAAGTCTCTGCTTTGAACAAGGTATTAGGAAATTTTCAGTTACTCTT…
