# Supplementary material for: Expansion of the HSFY gene family in pig lineages: HSFY expansion in suids
Source: BMC Genomics. 2015 Jun 9;16(1):442. doi: 10.1186/s12864-015-1650-x (PMC4460688; doi:10.1186/s12864-015-1650-x)
Supplement: Additional file 3: — HSFY tree in Newick format. The Newick format tree in Fig. 3, created using FigTree v1.4.2 (http://tree.bio.ed.ac.uk/software/figtree/). [file 12864_2015_1650_MOESM3_ESM.zip › 1070065120156579_add3.nex]

#NEXUS
begin taxa;
	dimensions ntax=94;
	taxlabels
	2741
	5167
	5178
	5190
	5196
	5197
	5203
	5204
	5207
	5244
	5614
	5615
	5616
	5617
	5618
	5621
	5622
	5623
	5624
	5627
	5628
	5630
	5632
	5633
	5635
	5636
	5637
	5640
	5641
	5642
	5643
	5644
	5646
	5647
	5648
	5649
	5651
	5652
	5654
	5655
	5656
	5657
	5658
	5659
	5660
	5661
	5663
	5664
	5665
	5666
	5667
	5668
	5669
	5670
	5671
	5672
	5675
	5676
	5677
	5679
	5680
	5681
	5682
	5690
	5697
	5716
	Babyrousa_babyrussa_a1_Sc27
	Babyrousa_babyrussa_a1_Sc8
	Babyrousa_babyrussa_b1_Sc29
	Babyrousa_babyrussa_b1_Sc30
	Babyrousa_babyrussa_b1_Sc62
	Babyrousa_babyrussa_b1_Sc63
	'Cattle_NW_001498001.1'
	Pecari_tajacu_omd002-1_Sc20
	Pecari_tajacu_omd003-1_Sc10
	Pecari_tajacu_omd003-1_Sc21
	Pecari_tajacu_omd003-1_Sc22
	Pecari_tajacu_omd003-1_Sc24
	Phacochoerus_africanus_E2_121_Sc49
	Phacochoerus_africanus_E2_121_Sc50
	Phacochoerus_africanus_E2_121_Sc51
	Potomochoerus_larvatus_g4_Sc19
	Potomochoerus_larvatus_g4_Sc32
	Potomochoerus_porcus_c4_Sc31
	Sus_barbatus_IND026_9_Sc1
	Sus_barbatus_IND026_9_Sc2
	Sus_barbatus_IND026_9_Sc38
	Sus_celebensis_b6_Sc34
	Sus_scrofa_gDNA_Sc45
	Sus_verrucosus_IND003_1_Sc3
	Sus_verrucosus_IND003_1_Sc4
	Tayassu_pecari_a5_Sc71
	Tayassu_pecari_a5_Sc73
	Tayassu_pecari_a5_Sc74
;
end;
begin trees;
	tree tree_1 = [&R] (((((((((((((((((5627:0.0,5628:0.0):0.0073,5646:0.0):0.002919,5644:0.001452):0.001134,(5617:0.002507,5658:0.004795):0.002192):0.001681,5630:0.008766):8.8E-4,((5636:0.0,5178:0.002183):0.001644,(5665:0.001982,5207:0.002386):0.00367):0.004939):0.001452,(((5196:0.003273,5675:0.001097):0.002163,5649:0.011416):0.002575,(5204:0.004372,(5677:0.006596,(5652:0.00218,((5632:7.25E-4,5203:0…
end;
