# Supplementary material for: Expansion of the HSFY gene family in pig lineages: HSFY expansion in suids
Source: BMC Genomics. 2015 Jun 9;16(1):442. doi: 10.1186/s12864-015-1650-x (PMC4460688; doi:10.1186/s12864-015-1650-x)
Supplement: Additional file 4: — Newick file of complete HSFY tree. The Newick format tree in Additional file 2: Figure S1, created using FigTree v1.4.2 (http://tree.bio.ed.ac.uk/software/figtree/). [file 12864_2015_1650_MOESM4_ESM.zip]

Archive with 1 entries (1 files):
- 1070065120156579_add4.nex
