# Supplementary material for: Expansion of the HSFY gene family in pig lineages: HSFY expansion in suids
Source: BMC Genomics. 2015 Jun 9;16(1):442. doi: 10.1186/s12864-015-1650-x (PMC4460688; doi:10.1186/s12864-015-1650-x)
Supplement: Additional file 4: — Newick file of complete HSFY tree. The Newick format tree in Additional file 2: Figure S1, created using FigTree v1.4.2 (http://tree.bio.ed.ac.uk/software/figtree/). [file 12864_2015_1650_MOESM4_ESM.zip › 1070065120156579_add4.nex]

#NEXUS
begin taxa;
	dimensions ntax=118;
	taxlabels
	Babyrousa_babyrussa_a1_Sc27
	Babyrousa_babyrussa_a1_Sc8
	Babyrousa_babyrussa_b1_Sc29
	Babyrousa_babyrussa_b1_Sc30
	Babyrousa_babyrussa_b1_Sc62
	Babyrousa_babyrussa_b1_Sc63
	Cattle_HSFY_gi_119927628_30046-31846_ChrUn
	Cattle_HSFY_gi_119929975_6694-8368_ChrUn
	Cattle_HSFY_gi_119929993_c2047-422_ChrUn
	Cattle_HSFY_gi_119931052_6613-8287_ChrUn
	Cattle_HSFY_gi_119931185_5979-7662_ChrUn
	Cattle_HSFY_gi_119931364_8271-9945_ChrUn
	Cattle_HSFY_gi_119931928_658-2341_ChrUn
	Cattle_HSFY_gi_119932015_c11402-9719_ChrUn
	Cattle_HSFY_gi_119932093_1009-2683_ChrUn
	Cattle_HSFY_gi_119933332_9-1662_ChrUn
	Cattle_HSFY_gi_119934472_1003-2686_ChrUn
	Cattle_HSFY_gi_119934748_c6599-4916_ChrUn
	Cattle_HSFY_gi_119935790_4641-6266_ChrUn
	Cattle_HSFY_gi_119937346_c2056-373_ChrUn
	Cattle_HSFY_gi_258459716_4-1067_ChrUn
	Cattle_HSFY_gi_258513350_c50895221-50893563_ChrUn
	Cattle_HSFY_gi_355475073_3584-5267_ChrUn
	'Cattle_NW_001498001.1'
	'EST_CV866737.1'
	'EST_CV873904.1'
	EST_CX058656
	'EST_CX063068.1'
	'EST_EW632312.2'
	'EST_EW633910.2'
	'EST_EW636148.2'
	OTTSUSG00000002741
	OTTSUSG00000005167
	OTTSUSG00000005178
	OTTSUSG00000005190
	OTTSUSG00000005196
	OTTSUSG00000005197
	OTTSUSG00000005203
	OTTSUSG00000005204
	OTTSUSG00000005207
	OTTSUSG00000005244
	OTTSUSG00000005614
	OTTSUSG00000005615
	OTTSUSG00000005616
	OTTSUSG00000005617
	OTTSUSG00000005618
	OTTSUSG00000005621
	OTTSUSG00000005622
	OTTSUSG00000005623
	OTTSUSG00000005624
	OTTSUSG00000005627
	OTTSUSG00000005628
	OTTSUSG00000005630
	OTTSUSG00000005632
	OTTSUSG00000005633
	OTTSUSG00000005635
	OTTSUSG00000005636
	OTTSUSG00000005637
	OTTSUSG00000005640
	OTTSUSG00000005641
	OTTSUSG00000005642
	OTTSUSG00000005643
	OTTSUSG00000005644
	OTTSUSG00000005646
	OTTSUSG00000005647
	OTTSUSG00000005648
	OTTSUSG00000005649
	OTTSUSG00000005651
	OTTSUSG00000005652
	OTTSUSG00000005654
	OTTSUSG00000005655
	OTTSUSG00000005656
	OTTSUSG00000005657
	OTTSUSG00000005658
	OTTSUSG00000005659
	OTTSUSG00000005660
	OTTSUSG00000005661
	OTTSUSG00000005663
	OTTSUSG00000005664
	OTTSUSG00000005665
	OTTSUSG00000005666
	OTTSUSG00000005667
	OTTSUSG00000005668
	OTTSUSG00000005669
	OTTSUSG00000005670
	OTTSUSG00000005671
	OTTSUSG00000005672
	OTTSUSG00000005675
	OTTSUSG00000005676
	OTTSUSG00000005677
	OTTSUSG00000005679
	OTTSUSG00000005680
	OTTSUSG00000005681
	OTTSUSG00000005682
	OTTSUSG00000005690
	OTTSUSG00000005697
	OTTSUSG00000005716
	Pecari_tajacu_omd002-1_Sc20
	Pecari_tajacu_omd003-1_Sc10
	Pecari_tajacu_omd003-1_Sc21
	Pecari_tajacu_omd003-1_Sc22
	Pecari_tajacu_omd003-1_Sc24
	Phacochoerus_africanus_E2_121_Sc49
	Phacochoerus_africanus_E2_121_Sc50
	Phacochoerus_africanus_E2_121_Sc51
	Potomochoerus_larvatus_g4_Sc19
	Potomochoerus_larvatus_g4_Sc32
	Potomochoerus_porcus_c4_Sc31
	Sus_barbatus_IND026_9_Sc1
	Sus_barbatus_IND026_9_Sc2
	Sus_barbatus_IND026_9_Sc38
	Sus_celebensis_b6_Sc34
	Sus_scrofa_gDNA_Sc45
	Sus_verrucosus_IND003_1_Sc3
	Sus_verrucosus_IND003_1_Sc4
	Tayassu_pecari_a5_Sc71
	Tayassu_pecari_a5_Sc73
	Tayassu_pecari_a5_Sc74
;
end;
begin trees;
	tree tree_1 = [&R] ((((((((((((((((((((OTTSUSG00000005623:0.0,OTTSUSG00000005681:0.002862):0.001432,OTTSUSG00000005624:0.0):0.002865,(OTTSUSG00000005622:0.0,OTTSUSG00000005651:0.0):0.002862):0.0,(OTTSUSG00000005616:0.005728,(OTTSUSG00000005615:0.007176,OTTSUSG00000005679:0.00147):0.001439):0.001478):0.001429,(OTTSUSG00000005617:0.0,OTTSUSG00000005658:0.002866):0.0043):0.0,(OTTSUSG00000005644:0.00…
end;
